# Supplementary material for: Ectopic Cerebellar Cell Migration Causes Maldevelopment of Purkinje Cells and Abnormal Motor Behaviour in Cxcr4 Null Mice
Source: PLoS One. 2014 Feb 7;9(2):e86471. doi: 10.1371/journal.pone.0086471 (PMC3917845; doi:10.1371/journal.pone.0086471)
Supplement: Table S1 — Significantly altered pathways in Cxcr4 vs wild-type comparison. (XLSX) [file pone.0086471.s003.xlsx]

## Sheet: Sheet1
Table S1. Significantly altered pathways in Cxcr4 vs wild-type comparison
Pathway ID	Pathway Name	SIZE	ES	NES	NOM p-val	FDR q-val
MMU04520	Adherens junction	66	-0.38461	-1.4894	0.0278481	0.449794
MMU04510	Focal adhesion	179	-0.469192	-2.1787	0	0.0209109
MMU04110	Cell cycle	118	-0.311262	-1.32782	0.0445545	0.453143
MMU04144	Endocytosis	196	-0.293136	-1.36901	0.0327869	0.514746
MMU04020	Calcium signaling pathway	165	-0.294228	-1.35395	0.0187166	0.471048
MMU04060	Cytokine-cytokine receptor interaction	235	-0.293278	-1.41957	0.00584795	0.506459
MMU04512	ECM-receptor interaction	76	-0.5591	-2.23215	0	0.015536
MMU04360	Axon guidance	117	-0.395461	-1.71346	0.00763359	0.155183
MMU04270	Vascular smooth muscle contraction	108	-0.321159	-1.3754	0.0484694	0.522243
MMU04974	Protein digestion and absorption	72	-0.528543	-2.09405	0	0.028933
MMU04062	Chemokine signaling pathway	165	-0.384788	-1.76304	0	0.13267
MMU04540	Gap junction	81	-0.365272	-1.4458	0.037037	0.463546
MMU04670	Leukocyte transendothelial migration	106	-0.44372	-1.88874	0	0.0717959
MMU04672	Intestinal immune network for IgA production	40	-0.564474	-1.99282	0	0.0402936
ES: enrichment score; NES: nominal enrichment score, NOM: normalized p-value, FGR q-value: false discovery rate
